# Supplementary material for: Distribution and Implications of Haloarchaeal Plasmids Disseminated in Self-Encoded Plasmid Vesicles
Source: Microorganisms. 2023 Dec 19;12(1):5. doi: 10.3390/microorganisms12010005 (PMC10818511; doi:10.3390/microorganisms12010005)
Supplement: Supplementary file 1 [file microorganisms-12-00005-s001.zip]

Archive with 5 entries (4 files):
- Supplementary Files/
- Supplementary Files/Supplementary Material.pdf
- Supplementary Files/Table S1 - Input Proteins.xlsx
- Supplementary Files/Table S2 - Foldseek Results.xlsx
- Supplementary Files/Table S3 - apHPV overview.xlsx
