# Supplementary material for: Distribution and Implications of Haloarchaeal Plasmids Disseminated in Self-Encoded Plasmid Vesicles
Source: Microorganisms. 2023 Dec 19;12(1):5. doi: 10.3390/microorganisms12010005 (PMC10818511; doi:10.3390/microorganisms12010005)
Supplement: Supplementary file 1 [file microorganisms-12-00005-s001.zip › Supplementary Files/Table S1 - Input Proteins.xlsx]

## Sheet: Tabellenblatt1
Table S1 - Accessions of proteins used for the initial search of homologs. and their corresponding minimum scores and alignment lengths
ORF	pR1SE	Halorubrum saccharovorum	Haloterrigena turkmenica	Halopiger xanaduensis	Min Score (hmmer)	Min Alignment Length (blastp)
ORF6	AQM75270.1	WP_152421865.1	WP_012946144.1	WP_013876082.1	50	300
ORF8	AQM75272.1	WP_004048522.1	WP_012946146.1	WP_013876080.1	80	206
ORF17	AQM75281.1	WP_004048507.1	WP_012946156.1	WP_013876072.1	80	120
ORF21	AQM75285.1	WP_004048502.1	WP_012946160.1	WP_013876068.1	55	80
ORF23	AQM75287.1	WP_004048500.1	WP_012946162.1	WP_049895738.1	50	192
ORF24	AQM75288.1	WP_004048499.1	WP_012946163.1	WP_013876066.1	50	245
