# Supplementary material for: Distribution and Implications of Haloarchaeal Plasmids Disseminated in Self-Encoded Plasmid Vesicles
Source: Microorganisms. 2023 Dec 19;12(1):5. doi: 10.3390/microorganisms12010005 (PMC10818511; doi:10.3390/microorganisms12010005)
Supplement: Supplementary file 1 [file microorganisms-12-00005-s001.zip › Supplementary Files/Table S2 - Foldseek Results.xlsx]

## Sheet: ORF8
Table S2 - Foldseek results, one sheet holds the foldseek results of one ORF
contig	part	sequence	foldseek_result	foldseek_probability	result_link	foldseek_result2	foldseek_probability2	result_link2
AOJE01000025.1	front	MGSDRARIPQGFQSVTHPESNAVTRRAFLASAAAVGAVAGSQSVTATHPEQKPDHVTVRYDTDIIERYQPALVLDGVEIEPYSYCAMVAESPERGLGCVVGFHRYTHQEGFSMEDSHFGDTEPAYVFFDSRTGDVVQVVYSGYHWYQASTWANNLDYVVDDRQRPILRVIPPHHHHTTDFARSEISDVRTDIPTSDLTERYPEWLEDDLEDQIRPGSVYSPWNMRDWEAWWEPSTMTEFEITLQRIWLAWEGVRLR	Putative vacuolar protein sorting-associated protein 62	1	https://www.alphafold.ebi.ac.uk/entry/AF-A0A066XUD1	NPP1 family protein	1	https://www.alphafold.ebi.ac.uk/entry/AF-A0A7M2SAC8
CP019329.1	front	MQDQLTRRQLLKTGGVAATTPAFFGPFASDDDEQRDNSLEYDGDYPVPPDHITVRDDLDDLREYQPAFSYEHMTIAERQEAQAKARGLYGWIAESDEHDVTAYYYWFRHQTQHSAFAYVGLDWGPDEHYLDHEPTIVFVRDDDDTVDTIVTTGGHHYGLWIDGEWGPMSEHYVSDRETHVNLMVIRPWNHYMEAPTTNGEFIEDFRGSFGSFREIRTDWYDEGRFKTTNHRAIEDPFVFWDEDRHHWWDDGTCDAWAARNIWIRLGLSEGTSRARLRFEER	Necrosis and ethylene inducing peptide	1	https://www.alphafold.ebi.ac.uk/entry/AF-U5S855	Vacuolar protein sorting-associated protein 62	1	https://www.alphafold.ebi.ac.uk/entry/AF-A0A200Q450
Eyre_NODE_236_length_33155_cov_19.932	front	MVTRRRVLAGIATAGAGSVAATGTTVADHRGSLTSHVSLRYDQGEMERYRPLVIDPPRPRSDEQAQGWYGWIAESPEYDYSVYVYFMYYQVQRDGGLAGHRFDREPVYVYVDDATGDVREIAYSAYHWLANQTTSPPTTTTGDGGEHPTLRIVAPYNHYVMTTEPGVEELPVNPLGTDEGRPFASDSETTYETWLATGWEDSLAPGVVTNPARMRTRDTWWRDGRETLFVRTWATANIMLASAGLEKPGFVGGAAKTDLT	Necrosis and ethylene inducing peptide	1	https://www.alphafold.ebi.ac.uk/entry/AF-U5S855	NPP1 family protein	1	https://www.alphafold.ebi.ac.uk/entry/AF-A0A7M2SAC8
Eyresouth_NODE_101_length_48437_cov_7.17035	front	MTRQRQRTVSRRRVLQAIAVGSVVGSTALTASSPVTADHDGALPSHVTLSFPRNEMERYRPLLTIPESAEFKTPTWYGWRAASPEHELDVYVYFAYYRGQTGWTRSDSHRGDREPFYCFVDPDHQEVRYVAYSGWHWMRAASWGPNIYSGDGGHHPTARVFAKHHHYALTQMDSGQLFDVDPLGTDSDAPFTADAESDVQFEAWLADGWENALHPGAAQNPWVMRNRSSWWRDGAESWPRTIWNLQIQLAGVPFAGGFAGDATTSDLAD	NPP1 family protein	1	https://www.alphafold.ebi.ac.uk/entry/AF-A0A7M2SAC8	Putative secreted protein (Partial match)	1	https://www.alphafold.ebi.ac.uk/entry/AF-Q0RHM4
Frome_NODE_383_length_24936_cov_4.316346	front	MTAPRQRGVSRRRVLQTVAAGGVTVGSLAVTGTRPVTADHDGALPSHVTLSFPRSEMERYRPLLTIPESAEFKTPTWYGWKAASPEHELDVYVFFAYYRGQTGWTRGDSHRGDREPFYCFVDPDHQEIRYVAYSGWHWMRAASWGPNIYSGDGGHHPTARVFAKHHHYALTEMDSGQLFDVDPLGTTDDAPFTADGDSSVQFEVWLADGWENALHPGAAQNPWVMRNRASWWRDGAESWPRTIWNLQLQLAGVPFAGGLAGGAATSDLAD	NPP1 family protein	1	https://www.alphafold.ebi.ac.uk/entry/AF-A0A7M2SAC8	Necrosis inducing protein (NPP1)	1	https://www.alphafold.ebi.ac.uk/entry/AF-A0A1Y5WW06
Gairdner_NODE_107_length_49922_cov_74.384603	front	MDRRTFCKTAATATVGGLTLATGSAAAATFEDARPDHVTLSWDQSRMAAHVPWVRDPPRQNADEEPQTWYGWIASSNEYDYDIYVYAMKYRVQRGTSALDSHRYDREPFYVYVDPSLEEVQKVVYSGYHWYAAESDGPPTIDTNDGEHPTAQIMAPYNHYTLLDTDDEAALEKIAVEPLGNADGGAFASDSQTTFSAWLDTGWRQAAEPGVFQNPIIVESRGKWWRENRETLGARIWRQTQLSMAELGIDNPELVGGAAESDLT	NPP1 family protein	1	https://www.alphafold.ebi.ac.uk/entry/AF-A0A7M2SAC8	Necrosis inducing protein (NPP1)	1	https://www.alphafold.ebi.ac.uk/entry/AF-A0A1Y5WW06
KX687704.1	front	MTRTRRQFLASGGAAGLSFLPGWLPFVGGDSDDTESTDDRSPTLAEREDQYGMTIDYPEEWLQKYRPAFIADRDTMQQSMGLYAHRVQYDDSEYQYAYYWHKLTHQQGILFDADSHLGDHEPTIVRVDSDGVIDRVTYTFYHHLADSISGARLTRALRARETAEPTHVQLRIVPPWHNYAVVEGTPSQPVSFRDVQGDADASHLRTWETQGIFDPTADEAVWSPRTVQDRGSWWDESTTDYQAAQLYLRLGQYIDIAGSGEIDR	PrsW family intramembrane metalloprotease	1	https://www.alphafold.ebi.ac.uk/entry/AF-A0A7V2L738	NPP1-domain-containing protein	1	https://www.alphafold.ebi.ac.uk/entry/AF-G4UYM1
NC_013748.1	front	MTEHTLTRRDAMAGTAAAAIGAAGALSITQRVAATNSGEAELTINGTIPDGTSIDATANEYDTSDSSTPINSQTVTATSSGTLVYDGLEGMGDYYYEITLSVSGDGSATPELETPLVFEVPPNFAYTNYTLSQEWSEKPDGVQIIWDEQRLWKYQPLLQMDAETRDRFDGLYGYVATSEDEDTDVLCYWSKTERVKSLPGGNDTLGSSIGDHDPIYVFVNSDTGELERIVYSGYNLEAAEIQPGTDDLVTQRADSPTHATFTVVNGWHHYRHTPEKTGFFTALKSWPAVRDTWSNNGFGPDTTAVQNPWELTTKNDWRANSGLFSLTDIWISLGKTFGWYGADETDDLRG	NPP1 family protein	0.98	https://www.alphafold.ebi.ac.uk/entry/AF-A0A8A3M739	Vacuolar sorting-associated protein	0.98	https://www.alphafold.ebi.ac.uk/entry/AF-C0NCK1

## Sheet: ORF9
contig	part	sequence	foldseek_result	foldseek_probability	result_link	foldseek_result2	foldseek_probability2	result_link2
AOJE01000025.1	front	MSILNINRSSVISLMMALIIGMAAVTGGAAAASWDTETTNTGTESDLTGGPASFMIDSDSDTSGQDVYVETQGAASSDLTVEVIPANPDVNTTLFSTSDFTTQDDANGHYSATLTQTELENNLPRTAGPSQYTVQVVNSSDEVILSNPLELTYDNGDTVISLTGDSTGTTGLDTPLLADGLTISEQDTLLPNFLTDDNTSVASMSSQVGIPTDPANASTVISLDSQETRDAYDAAAADAEAGEQIDAVASVNSEPVQVFAVGDAAPEDVEGAYLTYDDTDGDLTLETNGDENLESANTAFVTSTAGDGGYGPFSEFGVFSFDSFDFGDF	Signal peptidase I	1	https://www.alphafold.ebi.ac.uk/entry/AF-A0A3N6WJD3	Fibronectin type-III domain-containing protein	1	https://www.alphafold.ebi.ac.uk/entry/AF-A0A3N2BDN8
CP019329.1	front	MTTTFNRVATLFMVFAMITAGSLAMAGGAAAEVTDDGDFEFDGDDLAEDFEAGDDNETVVYETDADSDSVEDFDDITLEIDYENTTLVEYDHTDADVDGDDDEETPLELEFTVEHEDLETLPGDAGEETEVDATVTEAEIGEDEVTDEDTLTYEFADSHAAMTIFDADDDDDIVSLEEDDDDGMFSFSMPFTASDLDNTADIDDDIGVNGTETDVHVHSDDSDVTDTFDDSVEDKDEGDRVPHLMTTTVDDRSIVVFNEEPGEFIGGDEADEDEDTYAVYNGDGHLEINLGEDRFDEDDDEVSVNSVSGVEVTNDLLTNDLDYGSFEAWGLTADSFTGTLSDGWASLTDTLPF	Sporulation and spore germination	1	https://www.alphafold.ebi.ac.uk/entry/AF-A0A1M6TRS5	S-layer domain protein	1	https://www.alphafold.ebi.ac.uk/entry/AF-B1I5D6	many good hits, could dive more into this
Eyre_NODE_236_length_33155_cov_19.932	front	MNFNRSQLAVVATAVLTVMALMTGGVAATVTYDSDTTTAGTTTTSDWLQDTTVTDLDNSTKDSRVEIQSTNASDGTNIDLQLLVNETDHAQDGDVIYETNESWTQLNATSGNYELNVTHSEAFDELERDAGENVTLDARAIVNESNATSEERVTIQIHAQNGDDPYLVADNRTEYQEPDGVFSLSSLLPGSDSESVDAAKLDRTISVNGNTSTLTVASDDQNFTDAVDEAGAETDDGEFMAESYVVANGNLVPVFENNVDDAPEWLDTGSETYAVADTTAGSITVHNVNETFDSSTSEIDVVAGANAEPSWSDQRSMLSDYGAGFGDQITLASIGETFEESGV	Signal peptidase I	1	https://www.alphafold.ebi.ac.uk/entry/AF-A0A3N6WJD3	SusE outer membrane protein	0.98	https://www.alphafold.ebi.ac.uk/entry/AF-A0A1I7G0D0	many more hits
Eyresouth_NODE_101_length_48437_cov_7.17035	front	MSRFTRLSGVAAVAILIAAVAMTGMALAGPPLGVDSETVNTTSTSDITAGANITSFSANASNRTLIEGKFGSTNASIEIINPDNGRVVASNSSDAMNQSFNDTTNSTYHYQWNLTHDELETLDIDASENKSMTLKLINDTNAASPNTTKVTFYVENTDDRAVIYAGDAAANGDHTGLEVTNEGGDDGFLGLMSADNSTTVNDDGTTIGNNTTMYVVMANTSGSDVFSDAKEQKLFGSYEEGDFIRHHRILVDGNEHAVFIDDAPSDAADDVTYAETTTLGGEDAYAVHMGDEYDAGTSVSVEAAANDPYGLYDAYGIEADALGTNRFSTILGMVGGNGLFTAAS	Signal peptidase I	1	https://www.alphafold.ebi.ac.uk/entry/AF-A0A3N6WJD3	S-layer homology domain-containing protein	1	https://www.alphafold.ebi.ac.uk/entry/AF-A0A5R9GD30	also more hits
Frome_NODE_383_length_24936_cov_4.316346	front	MSRFTRLSGVAAVAILIAAVAMTGMALAGPPLGVDSETTNTTSTSDITAGSNITAFNANASNRTLIEGKFGSTNASIEIINPDNGRVVASNSSDAMNQSFNDTTNSTYHYQWNLTHDELETLDIDASENKSVTLKLINDTNAASPNTTKVTFYIESTDDRAVIYAGDAAANGDHTGLEVANEGGEDGFLGLMSADNSTTVTDDGTSIGNNTTMYVVMANTSGSDVFGDAKEQKLFGSYEEGDFIRHHRVLVDGNEHAVFIDDAPSDAADGVTYAETTTLGGEDAYAVHMGDEYDAGTSVSVEAAANDPYGLYDAYGIEADALGTNRFSTIVGMLGGNGLFAAAS	Por_Secre_tail domain-containing protein	1	https://www.alphafold.ebi.ac.uk/entry/AF-A0A497DI55	Spore coat protein CotH	1	https://www.alphafold.ebi.ac.uk/entry/AF-A0A136M2N8	there were more hits of por_secre before in others!
Gairdner_NODE_107_length_49922_cov_74.384603	front	MTSKTKRLSSIAAVFAVAVVAAAALSGAAVAATDTLAGDGTDAVTDFNASDSDYVTYTLASDGTDFATDGTDTVYLNITNNDEHVQVSNGSISGTASSYTFNVSQSELGTIPGDAGSNTTVTVNAWGEDTTNDTVNTSVDTFDATLMFHDDYAVVYIGDSAVADNVNGVDAETETDEGGLFSDASASTTIEADNVGLGNTSEGTTVHVVAANTSDEDVFSQAEEAKFGGSYSDSDFIKSHALTIEGHKHAVFLTEAPDNVADDYTYATVGERNGHDTYTVHVSEDYDGESSVDMETRANDGYGLIAYGVKSDAYGTWAVSPLTTTPGVATAP	Serine/threonine protein kinase	1	https://www.alphafold.ebi.ac.uk/entry/AF-A0A800CJ16	Fibronectin type-III domain-containing protein	0.99	https://www.alphafold.ebi.ac.uk/entry/AF-A0A673BS56
KX687704.1	front	MFDTNTNSTTIAVAVALATVMLLGAFAAPAAAVSGVTVTADDDGTGATTTHTVSFSDDTDAGDIDELTIDYEATDVSDVTADDTTVTWAGTDQTVSNVEVVDDTTLTVTIDSAYTLDDTTSETAEVNISGVENPHNTGDYSVNVTATDTTAGTDLGPTTGTFTVTQGETPSVTDNSTLTEDATVTYEADDSMADTVEVEAGTDNLELQVRHDGAVLESYDSTSDAFTEVTAAGTDTPGTYEFNVTQDAYSGVGVDYSDTANVTLAVENLDANAPVNTFDVTLDNQADRSQMHISAAEIESPDVLDVTTTTDEPWLAEYRDAENETTYEVTSTRSINGSDSTISIFASDDGVSEEIDAATEDAESGDIIHNLALSHDEGVTLISYDERADFVEDGD	Big_6 domain-containing protein	1	https://www.alphafold.ebi.ac.uk/entry/AF-A0A1F6BV64	DUF2808 domain-containing protein	1	https://www.alphafold.ebi.ac.uk/entry/AF-M0LUY6
KX687704.1	back	EVNISGVENPHNTGDYSVNVTATDTTAGTDLGPTTGTFTVTQGETPSVTDNSTLTEDATVTYEADDSMADTVEVEAGTDNLELQVRHDGAVLESYDSTSDAFTEVTAAGTDTPGTYEFNVTQDAYSGVGVDYSDTANVTLAVENLDANAPVNTFDVTLDNQADRSQMHISAAEIESPDVLDVTTTTDEPWLAEYRDAENETTYEVTSTRSINGSDSTISIFASDDGVSEEIDAATEDAESGDIIHNLALSHDEGVTLISYDERADFVEDGDSYAVYDSSTDRIEFTAGDEYADASEVEMTFATTPATSLDSVDVASVASAYEGSELGIRSLSADLGWFDAFRVADSPFSFEIPSLSWGPFGDDTSDDENALMVGQIGV	VWA domain-containing protein	0.99	https://www.alphafold.ebi.ac.uk/entry/AF-A0A3M1YFJ4	Gliding motility-associated C-terminal domain-containing protein	0.98	https://www.alphafold.ebi.ac.uk/entry/AF-A0A4U3KYA7
NC_013748.1	front	MRNFTKRVATLGIMLAVITSMFAMPAAATFSTQPAVDSSSDISDGATISVVDANESNVSALVVDTDANDTIESADVTVDLNNSDRNYTVYDADTASSEYSVNSSIDTDSDGTADTDRHTWNVSHDEFADVPVAYNDTTDLDFTVEFTDGAGDTANVTGTITISNDGERAVTVVDSASIDNSGVGPSVESESQEAGTLAKYSPFHDEPEHDIYTLDDSFGSDANVTHEIYLADGDMASAYDASAEDTEAGDVLIGQTMLANDGLVLTFDSEADSDLVDTSSDAYAVYDSSADKLTLEPADDNATLDVVSMNQNPVDVESVSNDDIASTFDDAFGTYALFSNFSVGVLMASFGLPTLAFLFAVGAPKARSRIEA	Fibronectin type-III domain-containing protein	1	https://www.alphafold.ebi.ac.uk/entry/AF-A0A1G0WY77	DUF4625 domain-containing protein	1	https://www.alphafold.ebi.ac.uk/entry/AF-A0A520C251

## Sheet: ORF17
contig	part	sequence	foldseek_result	foldseek_probability	result_link	foldseek_result2	foldseek_probability2	result_link2
AOJE01000025.1	front	MNDRALTILLGIMVVLSVTTAGLAGASESVEAAECTAVTHSDFLSNEDAIKAAQTDSGGTSVEQNTEVTVSQNSAFVRVGAENPNGYCVELTVEISNEVVAPSDIGSVTASGDSQTEAEWEAIHDYDSGSTHTRVTMRLGAGEDAIIAPSKTRVIALDWTGLTSEATSGDASWIGGLFSPETELEQNEYVITPPENGDVVTVDLTAEDGTEVQDWRASYGDSPVEQDVEDPVYYTRDTAADQLTFHFNKNRNVDFVANPSTAQKLQTDIDSYFNGFDSLFNWGAS	UnbV_ASPIC domain-containing protein	0.99	https://www.alphafold.ebi.ac.uk/entry/AF-B1WVA9	Alpha amylase catalytic region	0.96	https://www.alphafold.ebi.ac.uk/entry/AF-F4LQA5
CP019329.1	front	MSRKKGNNGPRGRGTRTDIANALRRGERTLFVLGSQLLLLGLFIVFTAVSATRNAPIMAALGGIGVFLLARVLFPLDRLNAFFEWVACGEAGKWLHNRYLRVMPGRSPNDRGRGQANIRTLITLALVILLVSSLVVAGFGAGVVAGEDSDNDSDSNVAAVTHDDYLDDEALYEEFNDTSSVELEDRNVKTSIEETDAFVRVEGENPNSYPVEVSMHVHPDIIPPAEVGEVSDTDDEVTSDWQNTHDFERDESYTEITYEMEAESEVTFAPNRVRVLGISWKDSATDTDSGLLDRIPNPLSNDELEDREYRMNSSDGSIQTVPLENNEGDESIDDWHAVYRTGPDDDWKPISTDSDDPAFYRTTDGGEAVQFHFDTSNYDEGEVEIEFTAEPNLIDKFQQ…	-	-	-	-	-
Eyre_NODE_236_length_33155_cov_19.932	front	MALLSREELSWRVVGIVTLVLVLTTSLGVGVLGAGVVAAEGDDYETACETVVVHDAYMTDEQAIEAIANGSTVRSTEQNTQVILGESNTFYTIEGKNPNTYCVHFVVKVSGDAMTPAQLPAEIQSDNGTHEASWDAMHNFSSGETHTQIEFTLPADTTARWSPHEMRIESIAWASTSRRKATGMFDQIRQRFGGEDEVVKRKYDITANASGEQVTIPLENPETGESIDDWRARYTLNDGFSWHTLGTSAEDPVFYTEDQDGSSIRVTFQNPDARVKFIANPTRRDEITEEWTMWESGLKEIGSRMPWN	Ricin B-type lectin domain-containing protein	0.99	https://www.alphafold.ebi.ac.uk/entry/AF-A0A7J0BYG8	-	-
Eyresouth_NODE_101_length_48437_cov_7.17035	front	MGLLSRTDISWRVVGIVALALVLTTSLAVGVLSAGVVAEEEADTDTDTETACETVVVHDAYMTDEQAIEAVANGSTVRSTEQNTQVVLGESNTFYTIEGTNPNTYCVHFVVKVSSDAMTPAQLPAEIQSDDGDHEASWDAMHNFSSGETHTQIEFTLPADTTARWSPHEMRIESIAWASTSRRKATGMFDQLRQRFTGEDEVVKRKYDITANASGEQVTIPLENPETGESIDNWRARYTLNDGFSWHTLGTSAEDPVFYTEAQDGSSIRVTFQNPDARVKFIANPTRKDEITEEWTMWESGLKEIGSRMPWN	Ricin B-type lectin domain-containing protein	0.99	https://www.alphafold.ebi.ac.uk/entry/AF-A0A7J0BYG8
Frome_NODE_383_length_24936_cov_4.316346	front	MALLSRTDISWRVVGIVALALVLTTSLAVGVLSAGVVAAEEADTDTDTETACETVVVHDAYMTDEQAIEAIANGSTVRSTEQNTQVVLGESNTFYTIEGKNPNTYCVHFVVKVSDDAMTPAQLPAEIQSDDGSHEASWDAMHNFSSGETHTQIEFTLPADTTARWSPHEMRIESIAWASTSRRKATGMFDQLRQRFTGEDEVVKRKYDITANASGEQVTIPLENPETGESIDNWRARYTLNDGFSWHTLGTSAEDPVFYTEAQDGSSIRVTFQNPDARVKFIANPTRKDEITEEWTMWESGLKEIGSRMPWN	PKD domain-containing protein	0.99	https://www.alphafold.ebi.ac.uk/entry/AF-A0A7G5XIW9	Ricin B-type lectin domain-containing protein	0.99	https://www.alphafold.ebi.ac.uk/entry/AF-A0A7J0BYG8
Gairdner_NODE_107_length_49922_cov_74.384603	front	MTTRVRPAVLALVCLLALLAPAGVATQPAVAAEDAECSNQVVYDAFRFDDEIVSEAANGSATATAQNTQVTVEQNAGFIRLNATNPNGYCVEFHVRLNDSIVSPAELGEVTSNDDHYSAEWHAVPDFQRDETYTDVVFTLPAGTQAVFAPSKLRVETLSWTGAAKSEGSGLWHSVTSAVSDDDEPLEQRTYTFQPTDATDRVTVSLTDEETGRTVEEWDAMYRTSNESGWRPVSTDSEAPVFYRQVDDEHVQFVFNDPSAEVKFTANPTTLDKASSSWESWRSGVDVVDNVLEDLFGE	SH3 domain-containing protein	0.99	https://www.alphafold.ebi.ac.uk/entry/AF-A0A7C1MQN2	Metal-independent alpha-mannosidase	1	https://www.alphafold.ebi.ac.uk/entry/AF-A0A7J3ZMY9
KX687704.1	front	MHQHTFRALLAAVLAVCLVGLAAGGTLAQDDTPSPEMEVVYDEFRTDDTVVENANTTGSAQVIKQNTRATIEDDDAFVRVGLENPNSYAVAFEVQLSEKIVRPATLGTVRATDTDGVTADWQAQHDFEAEETHTRVTVVVPAETDVLFTPSQLRVKSLSWTGDAEQSAETLRERVTKLWEDDRLEQRTYEVTGSEGEIVTVDLENPETGDRIEEWHATYTLAGDEAARPTPLAEGTGEPVFYRPIENDDGTVDAIQVTFNEAGTVSLTVEPTTTEKLGFEMTSYRSSVLDGFEWGPFASTARVTP	Curli production protein	0.99	https://www.alphafold.ebi.ac.uk/entry/AF-A0A495USM5	Signal peptidase I	0.92	https://www.alphafold.ebi.ac.uk/entry/AF-A0A495WZR5
NC_013748.1	front	MGSLTTPRVLFLCLVLVLAPIGATMPATASTMTMTDDQPECETTVTHDAFRTDNETVTAAQNGTATSTVDNTDVSVDTDVGFVHLNAKNPNGYCVRYVVEMSPDVIDPADLGHIDANNGSETATWRAIHDFDADETYTEVEFVLQGGEEATFAPSKLRVTSLKWTGTAKNATNGWLPQVDLSLGSLFGDGDLEQRQYTLSAENNSEDSVSVSLANESLGKEVSEYQAVYRTDDGRWTPVGTDTGDPVYKSESGDGSVVNFHFNDADAEVEFTANPTAVDKAKHQYRSYLSGIDFLDGIMPGLAGGSSVLQTLSLPLVAEVKPNP	SH3b domain-containing protein	0.97	https://www.alphafold.ebi.ac.uk/entry/AF-A0A0G1DMA0

## Sheet: ORF21
contig	part	sequence	foldseek_result	foldseek_probability	result_link	foldseek_result2	foldseek_probability2	result_link2
AOJE01000025.1	front	MIERNAEELRSEFLQHVAFIEDKTLKTEILTWIDESVIRTDSVSGAEHVEGRLAELKASNPMRHDSGDPEDDFPADCKGCPHYGVVCPVISDRTTRETRHRRLEQAETEQDRLRVYQDIATDADCHIIPAAISDWKQNDREIIERGYELFSAMVRHLDSDELDVDAPDIGDDPEIEDVWRDTPTESGGMQLSEDELLDRGVLQSEEADG	-	-	-	-	-	-
CP019329.1	front	MSTYINRQRKQSTSADEPETDRTELSEVRQRLFNVYEYVRDEDAELYTEIDQWLRESVDVPAGSVGEAVKSRLREIKRGNKMRDHRGVDDPTDAFHDDCEGCPNYGVACPMVKGYRGTQTIKRILETARTDEQVVEQLSDLAIEEDCHIVLDELNEYEDSHANFLKTGYELNARANRVVSGPVSPTGADAEGVEAEFSESDSLPPDAEETVESTIEAVLSDEEDEDE	-	-	-	-	-	-
Eyre_NODE_236_length_33155_cov_19.932	front	MNNLDRHGTTETEIESLSRSRQNLSYVRQELMEYRPDIVDNGLRDRVTEWLLDATDLPPASAQEHLSQTLHSIREDNAMYRETGMTNAENAFPDRCRGCPHYGNRCPVLTKTSAIKHRERIFKETEDPADRRRKLREYAIEHNCHVIKDAIDALVEDHEPLLAEGQLLLMLVEEELLHSETDEELIRKLTNKVENVRGKRVDGRGHESPDETPETAETPSVDEDDGEATASDVPLQADGSGHTEVSDGGA	-	-	-	-	-	-
Eyresouth_NODE_101_length_48437_cov_7.17035	front	MNNLDRHGTTETEIESLSRSRQNLSYVRQELIEYRPDIVDDTLRERITEWLAAGTDRTPASAQEHLSQTLHSIRDDNAMYRETGMTNAEDAFPDRCRGCPHYGTRCPVLTKTSAIKHRERIFQETDDPAERRRKLREYAIEHNCHVIKEAIDELAEDHEPLLAEGQLLLMLVEEELLHNETDEELIRKLTNKVEHVRGKRVDDRGHAGRDETAAAGETPSVDKDDAEATAGDVPLQADGSGHTEVSDGGA	WRKY transcription factor	0.91	https://www.alphafold.ebi.ac.uk/entry/AF-A0A4P9Q266	-	-	-
Frome_NODE_383_length_24936_cov_4.316346	front	MNNLDRHGTTETEIESLSRSRQNLSYVRQELIEYRPDIVDDTLRERITEWLAAGTDRTPASAQEHLSQTLHSIRDDNAMYRETGMTNAEDAFPDRCRGCPHYGTRCPVLTKTSAIKHRERIFQETDDPAERRRKLREYAIEHNCHVIKEAIDELAEDHEPLLAEGQLLLMLVEEELLHNETDEELIRKLTNKVEHVRGKRVDDRGHAGRDETAEAGETPSVDEDDAEATAGDVPLQADGSGHTEVSDGGV	-	-	-	-	-	-
Gairdner_NODE_107_length_49922_cov_74.384603	front	MTSQTQQQPPRFGSIHWLQEELAAEVRFVDDPDLTKRIYQWLRDARDLPGGDMVSIVDHHLTTLRRIDDDGAAGMAEYPMRRTDADGSDDFPDACKGCDHYGTRCPVFVDPVERQRREEIEREYADADMSQTKRAYRRFAESIGCHQITQALADRAEEYDDLWNEGMDLYEESDVEIGHTDESDEAARIEAQVAQEGR	-	-	-	-	-	-
KX687704.1	front	MSTSNTPESIDLDELSSSGLESNLEWLRKTLQRRVKHIQDDELKRRAVRWIQQSLQVPASTVSDYIDHQLSEMEAEYRMYDHDRVENGEDAFPDACEGCPHYGGGCPIITWRSPQEELYRIAESATDGTTFKREIRGLATLHDCHRIPTWITQWETRYEGLVEEGWDIYLSIEIDVGLMDSPGAEMKVDLSEDDDGGGY	-	-	-	-	-	-
NC_013748.1	front	MRHTSTTEAQQRRQRIDKLYEHFEDVVGLITETDLQDAVLDWMDDADEVPAESILTHIETMLANFETEYEMYATDINGADHFPDDCSDCEHYGIACPVITNRYEKIERDRLRDRLRGAGEDEVKRELRRYAGRNGCEAMIDEIDEWEGDYRDLLERGRELRRETFHYLRPAEEYEYAESELGETNADAMEGRP	-	-	-	-	-	-

## Sheet: ORF23
contig	part	sequence	foldseek_result	foldseek_probability	result_link	foldseek_result2	foldseek_probability2	result_link2
AOJE01000025.1	front	MLVVCLIGAGVGGVAADSPGVTADQFAVGDQVSEPVDEEPTQNETAEQDGGGNTSTESSDSDQPPDTDTPSMSDTARITGVDTESEVGSATARDSANGTAFNTKGEFVVFRVSEPLDAARIQQSPATVEMLGPQSVMVEFESDAAPLDEESLYTLELFYTDGSDSQVDLYASDTDITVGSDVMEDMRPVILGIMDRAEEAGYEDSATGLQNYVEDTEETAELLDSVFSEQAARLAQIGLMAAMNPLFWVIVVSGAALLAVRSYRRDGRIHRLISQDTGQDTRLLREAWLQWQSDRQTAAEEPLSELKSVGQMGEIYWRDTYGVSSVADLAEIAHNGIPVEDEHGDVNHVGGIEELQEADDLMESWLEPVCRESRVAAPEIALAHLKSALTRMCSDHG	TonB-dependent receptor	0.99	https://www.alphafold.ebi.ac.uk/entry/AF-W4PEA6	Ig-like domain-containing protein	0.99	https://www.alphafold.ebi.ac.uk/entry/AF-A0A7C6JRN5
CP019329.1	front	MSKPTPHRVATRLFTLFLCLLLVGTVLAATPVAADGPSLETDSLSQSPSVAMLMQTDDPDDNETSDSENESDDTETNESEDSDAPTQAESVRIDAETYDEDFLDVETEASDEVYNTSGPFATFSVSEPVDTVRIDQSQADAEVIGDGHMIRVEYDDDAAGEDASLYSAELFFEDGSDHTIDLFASDTDVSVEAAEYEAYSNFIDYTVEQAEAEGYEESPEGAIDYVQDTEERAELFDSLFTEHVLMFLTLLFTAAQNFVTWVVALTIIAGIAYYFERKHGWILRLQQRVESRGEIMREVIRQDYEKRRNAAAKHSLQNVDEIGTNAARYWREVDIETVDNMVQAVCKGIVKTNRDGEIEYDDDGNVVFAHHGVDDLKEIDPLTVEQLRSETWLSP	T2SS-T3SS_pil_N domain-containing protein	1	https://www.alphafold.ebi.ac.uk/entry/AF-A0A524NGQ3	Pilus assembly protein CpaC	1	https://www.alphafold.ebi.ac.uk/entry/AF-A0A2N3LUC0
Eyre_NODE_236_length_33155_cov_19.932	front	MRGTFQHVAVVTVAILLAITLLASPFAGVALAQNETATSTPTATPSGNTTADGGDDVVDVGSGAESESGNETSGPSMADGLRLNPIAFTEDYARIETIESDTRYNVTGKYAVFASNIDVKTARVTQPGAEARVLDGQRTIEVTFTDDAAPSSETYYEIELFFQDDSKYVIEVYVKNTDLMVSSVDMREAQEFVERIKGDAEESESGYNVEERGIAAAEDYYEDKKEMADLLSNIFGPTIEKFQLWAIATVSSALAIILICALLIFFLRRVKSAHGQKLEALVNTPNLQDIKRQAMTYARLEDRQQAAEHPLHEVSEIGRDHVYWIDAADVHNVKQLADLFHFGQVRFEDGEIVRDEDDEPVMEHTGLDALIEADRLRDTWIEPVVRDDMLSEQDA	Type II and III secretion system protein	1	https://www.alphafold.ebi.ac.uk/entry/AF-A0A3L7NPL5	TonB-dependent receptor	1	https://www.alphafold.ebi.ac.uk/entry/AF-W4PEA6
Eyresouth_NODE_101_length_48437_cov_7.17035	front	MRGTIQHAAVVVVAILLAMTLLASPFAGVALAQNETASTTPTPTSETATSDGGDGVVDVGSGAESDSGNDTSGPSMADGLRLNPIAFDEDYARIETIESDTRYNVTGKYAVFASNIDVKTARVTQPGSEARVMDGQRTIEVTFTDDAAPSSATYYEIELFFQDDSKYVVEVFVQNTDLMVSTVDMRDAHEFVERIKRDAEESESGYNVEERGIAAAEDYYEDKKEMADLLSNIFGPTIEKFQLWAIATVSSALAIILICALLIFFLRRVKSAHGQKLEALVNTPNLQDIKRQAMTYARLEDRQQAAEHPLHEVSEIGRDHVYWIDAADVHNVKQLADLFHFGQVRFEDGEIVRDEDDAPVMEHTGLDALIEADRLRDTWIEPVVRDGMLSEQDAI	Pilus assembly protein CpaC	1	https://www.alphafold.ebi.ac.uk/entry/AF-A0A2N3LUC0	TonB-dependent receptor	1	https://www.alphafold.ebi.ac.uk/entry/AF-W4PEA6
Frome_NODE_383_length_24936_cov_4.316346	front	MRGTLKHTAVVVVAILLAMTLLASPFAGVALAQNETASTTPTPTSETASSHGGDGVVDVGSGAESDSGNDTSGPSMADGLRLNPIAFDEDYARIETIESDTRYNVTGKYAVYASNIDVKTARVTQPGAEARVMDGQRTIEVTFTDDAAPSSATYYEIELFFQDDSKYVVEVFVQNTDLMVSTVDMRDAHEFVERIKRDAEESESGYNVEERGIAAAEDYYEDKKEMADLLSNIFGPTIEKFQLWAIATVSSALAIILICALLIFFLRRVKSAHGQKLEALVNTPNLQDIKRQAMTYARLEDRQQAAEHPLHEVSEIGRDHVYWIDAADVHNVKQLADLFHFGQVRFEDGEIVRDEDDAPVMEHTGLDALIEADRLRDTWIEPVVRDGMLSEQDAI	Pilus assembly protein CpaC	1	https://www.alphafold.ebi.ac.uk/entry/AF-A0A2N3LUC0	TonB-dependent receptor	1	https://www.alphafold.ebi.ac.uk/entry/AF-W4PEA6
Gairdner_NODE_107_length_49922_cov_74.384603	front	MKRVVLAALLVLSLVAVPMGAVAQEGTNTNTTATPTPTAAPGGETPTGPTAASQVRVTPVQFEEDFLAVTVNRSDSAFETTGPFAVFSLSSSVEAARVQQQPASAEVLAGGRQVRVDYKDDAAPLGEKSLYTLELFFEDGSTKEIDLYARKTGVSVGASELQEYAPVIEELKDVAEHHGYGTSPEELEAYLHYINERADLVEGFLTEKAAQLMALAIAAATNWLFWVLLLAFIALLAKWIQRRYGGLLEALQNDRGRAERERRELELKYREQQQTADEVPLEDISAIGSNAIYWQDGLKARSAGQLAKIAAHGTHRNTEDGLEKVHDGVADLEPGNIEDSWLEPVLRGNRIPTAKQALGEVKATLEYMETEHNLGHLYRDARDDVARLIDELDQE	Peptidase C39 domain-containing protein	1	https://www.alphafold.ebi.ac.uk/entry/AF-A0A2E0X336	S-layer protein	1	https://www.alphafold.ebi.ac.uk/entry/AF-W7KNZ5
KX687704.1	front	MNIRAILAALLVITAALPAGAAAAAAPDTDASTPTIQFQTDDGANETDANNTTAGGGENPDFEDDQPPEYADDGTPGAAAGLRVTPIDFGEEWMGTETTDSDAEYATTGPFALFSLSAPAENARIAQSAADAQLLEGEQTLRVDYDDDAAPTDGESYYEVELFFEDGSTKTIGLTASETGVSVAASDYAEYQALIEEMEEPATERGFEATPEGLIEYHSWQQDRVEIIESFLVERAEQLFGVVVLAVQNPLAWVLALMALALAAFKREQQHGWMLDRIENDAGETARKDKQLRSAFREHVQASNEEYIGQMDEVNDQQAQYWRDSFDVYSVRQLAELAKRGPHNTPDDAATDGGETAPAIAAIDADEIRDSWLAKAWSTNRLADPQEALTCIRAA	Peptidase_M6 domain-containing protein	0.96	https://search.foldseek.com/result/-KbFl0_Y1F3LHdI8mgKz_mLQiyUrjuZ6NcCGbA/0	-	-
NC_013748.1	front	MRRAFALLAVCLVLLSAAVPATAAAATTADAGAADASMPAYALQEDNESDANSTPDTSAPTSAEQVRINPAGPDVEYQSTEVTEEDSTFNTTGEFAYFSLTEPVDAVRISQSKAEARVLEGGQTVQVSYEPDAAPPDQTSLYTLEVFFEDGSEKDVELYASETDQSVEAAELKDWEPTIETLKDKAEENGYEKTPEGAESYVTWVDDRAQLVDGFLTELAAQTIAWVIAGLMNPLNIIIGLSLFALAMWRRRSKHGDIVDALSSMTGRYEQELTKLRNGRQTAKRTADDDKLSEVPAIGSEADYYEDAFGTKSPAQLAHLTATGEARATNDGLEMVHHGVDDLNTDDLHGTWLEPVLRHIPNERRVLNHLLQNIKYMETEHNLGSNYRETRNELE	T2SS-T3SS_pil_N domain-containin	1	https://www.alphafold.ebi.ac.uk/entry/AF-A0A524NGQ3	Pilus formation protein N terminal region	1	https://www.alphafold.ebi.ac.uk/entry/AF-A0A1G5NBI9

## Sheet: ORF24
contig	part	sequence	foldseek_result	foldseek_probability	comment	result1	result2
AOJE01000025.1	front	MNPRDVVKKLVGDPETVEDRVLPGVALVSISIAAAGLIYTLLIRGIEAGGASSLPYLEPVMQYATSPWILVLVAVFIGRAWLTGSKKREARTAATATGRSPRTVKRLSMEASRASGCTRAIITSEDDVESARDRIEAALDGDADRLEPTAVTDSEGDESGGESLSSDSESPRDGASWSQKLKEKQLDVAATLDIPRVIWGGVIPAVTAMAALLIAVQIWVSPIVYPFIFAAGVGVGAANLWRHHVMDHRRIDSLEGSTNIEQWDQVAALVKTVETPDSTVYIGWLRGTAFAHYNRGEFSHGLAVRACETTHGDPVSPSIMTQYARNLQKMYPDLRGFLANEREQIIHDLLDEVQGSDMGMIPRQTLITDVVEKGIKNSATGRIEGDHGHDPKLVAECYRA	transmembrane domain annotation	1		https://gmgc.embl.de/search.cgi?search_id=GMGC10.045_962_180.UNKNOWN_trun_0
AOJE01000025.1	back	TGSKKREARTAATATGRSPRTVKRLSMEASRASGCTRAIITSEDDVESARDRIEAALDGDADRLEPTAVTDSEGDESGGESLSSDSESPRDGASWSQKLKEKQLDVAATLDIPRVIWGGVIPAVTAMAALLIAVQIWVSPIVYPFIFAAGVGVGAANLWRHHVMDHRRIDSLEGSTNIEQWDQVAALVKTVETPDSTVYIGWLRGTAFAHYNRGEFSHGLAVRACETTHGDPVSPSIMTQYARNLQKMYPDLRGFLANEREQIIHDLLDEVQGSDMGMIPRQTLITDVVEKGIKNSATGRIEGDHGHDPKLVAECYRALVPAALVEEDIEIERDGESQTIPSVRLRTDPVPLDFSEITAQFSFRFGSLGSPRYPVPDTGVDDIPEWAESAISEYHPDN	-	-
CP019329.1	front	MRSRFSILDRADPETTTDGSASLLTRLSNRLFGDPRKAPRRLATLVVFVLFGIIALGFWLILNARVDTSGSSEPVMGPLLQVLTSVWTIPVLAAWFTRRWVFFKRGRYARISASVTGWTEETIKHLREEVQTTDGCTRVISSTEDTQAEIADRIDAALEGDYDDDTVDFWEEVCHADDFDLGHDDFVDDADEETDRLFELTERHGTLVDEYGRKTDRIDALLDDALEGEIDPAKILDADSDAASMVDLMDDDSQAAVNEAEALLEECKQIEQELDAIRAELDELAGSPDDRCTDAATLRENVQTGYRAAIDLSDAVHEVMADPKFEFDYSSDQHESDPANTREDREIPWRVRFHEEIKHLYLDLQSGFRTGDAALKFGVPAGITFVLQVFAVGLWTH	-	-
CP019329.1	back	EQELDAIRAELDELAGSPDDRCTDAATLRENVQTGYRAAIDLSDAVHEVMADPKFEFDYSSDQHESDPANTREDREIPWRVRFHEEIKHLYLDLQSGFRTGDAALKFGVPAGITFVLQVFAVGLWTHPLVYLLFMATSSIIGLSWFWFVKRRRQRRLKSYRADTSRSHWVDCAGQFKRVETADVTAYIGFIAGRRYASYNRDEFVRKTSRTMFQHVSDECVAPSDLEHYARALAQMKPNLQGYRDNILEPEIERDLEETVRGSEDDLIAKAELAWSVIEQPTSSRIEKRLGNDPEIVREEYRYLVEEAHVLDERDVEFVDASGEVQKITLVFPADKNRLPDMSERHSQFSDRFSDRKGDPVYELPEVDPRDSLTGFVPTERAAALFDGADPAEVAEGGA	Transcriptional activatory protein CaiF	1	also: DNA-directed RNA polymerase III subunit RPC3, with prob = 1	https://www.alphafold.ebi.ac.uk/entry/AF-P0AE58	https://www.alphafold.ebi.ac.uk/entry/AF-A0A059LCG6
Eyre_NODE_236_length_33155_cov_19.932	front	MALAFVSELVSGFLSFPPRIQVAIALVLLLAVVSVAAVAYLVYRSGAIGAKLRAGIDRLLGRPEQYSYTVFSALITLSIVLLGVFGWAFSESAAQTKMGSGRIAEVVLGVGTNFMLWAALTVLAVVIAFRRLRPSLAEKTARKTRFTASEVEHIAAEAKTTDGTNRVIGDASLGEGQLRAKLLRALDDDGLDEGIEALDELAPDSKFESGTGPEYGGEIGQEISGALPAPDDVDVADVDVDVEDLENRLGAELDILEGAVNAECLASQLDYSPVRDRRNNPAEDSEPIDASTSTASTTDEGDAAGRDVAGTIRRRIELARMDAAASTSKDELASRFVAPAVLSMLAGFTVFGTVWVHPLLMAANFSFGLFVGSFVYLGYKRRRRKNVEKARSTPDYGG	-	-
Eyre_NODE_236_length_33155_cov_19.932	back	VADVDVDVEDLENRLGAELDILEGAVNAECLASQLDYSPVRDRRNNPAEDSEPIDASTSTASTTDEGDAAGRDVAGTIRRRIELARMDAAASTSKDELASRFVAPAVLSMLAGFTVFGTVWVHPLLMAANFSFGLFVGSFVYLGYKRRRRKNVEKARSTPDYGGWKACDALAKKCTTERGTDFYVVWMAGHSYFGFDRHRIARKVANRWHQRLNGQVVAPAIHETFHDNACSMLPLAYNLEYTDDRRSRGAIYDTIADVVRQADDAIVPKMHLCELVVDRGPDHGYDPDLVADVYRDMVGEALEEFEVELRNTDGELVPMTLVTLRTAGVPLDMEALRSEMSNQISPEDEPLYPLPDVEDTFDIEDALAVGVPPGVDPAEWDDTRTATPTEIDAPSAD	-	-
Eyresouth_NODE_101_length_48437_cov_7.17035	front	MALAFVSEVVSGFLSFPPRIQVAIALVLLLAVVSVVAVAYLVYRSGAIGAKIRAGIDRLLGRPEQYSYTVFSALITLSIVLLGVFGWAFSESAAQTKMGSGRIAEIVLGFGTNFMLWAALTVLGVVIAFRRLRPSLAEKTARKTRFTASEVEHIAAEAKTTDGTNRVIGDASLGEGQLRAKLLRALDDDGLDEGIDALDELAPDSKFESGTGPEYGGEIGQEISGALPSPDDVDVDIDDVEGRLAAEIDILEGALNAECLASHLDYSPVRGRRNTPAEDSEPIDVSTSSASTTDAGDSAGRDVVGTIRRRVELARMDAAASTSKDELASRFVAPAVLSMLAGFTVFGTVWVHPLLMAANFSFGLFVGSVVYLGYKRRRRKNVEKARSTPD	-	-
Eyresouth_NODE_101_length_48437_cov_7.17035	back	SPDDVDVDIDDVEGRLAAEIDILEGALNAECLASHLDYSPVRGRRNTPAEDSEPIDVSTSSASTTDAGDSAGRDVVGTIRRRVELARMDAAASTSKDELASRFVAPAVLSMLAGFTVFGTVWVHPLLMAANFSFGLFVGSVVYLGYKRRRRKNVEKARSTPDYGGWRACDALAKKCTTERGTDFYVVWMAGHSYFGFDRHRIARKVADRWHQRLNGQVVAPAIHETFHDNACSMLPLAYNLEYTDDRRSRGAIYDAIADVVRQADDAIVPKMHLCELVVDRGPDHGYDPDLVGDVYQEMVGEALEEFEVELRDTEGELVPMTLVTLRTAGVPLDMEALRSEMSNQISPEDEPLYSLPDVEDSFDIEDALAVGVPPGVDPTEWNGTRTATPTEIDAPSAD	-	-
Frome_NODE_383_length_24936_cov_4.316346	front	MALAFVSEVVSGFLSFPPRIQVAIALVLLLAVVSVVAVAYLVYRSGAIGAKIRAGIDRLLGRPEQYSYTVFSALITLSIVLLGVFGWAFSESAAQTKMGSGRIAEVVLGFGTNFMLWATLTVLGVVIAFRRLRPSLAEKTARKTRFTASEVEHIAAEAKTTDGTNRVIGDASLGEGQLRAKLLRALDDDGLDEGIDALDELAPDSKFESGTGPEYGGEIGQEISGALPAPDDVDVDIDDVEGRLAAEIDILEGAVNAECLASHLDYSPVRGRRNTPPEDSEPIDASTSSASTTDAGDDAGRDVVGMIRRRIELARMDAAASTSKDELASRFVAPAVLSMLAGFTVFGTVWVHPLLMAANFSFGLFVGSVVYLGYKRRRRKNVEKARSTPDYGGWRAC	-	-
Frome_NODE_383_length_24936_cov_4.316346	back	APDDVDVDIDDVEGRLAAEIDILEGAVNAECLASHLDYSPVRGRRNTPPEDSEPIDASTSSASTTDAGDDAGRDVVGMIRRRIELARMDAAASTSKDELASRFVAPAVLSMLAGFTVFGTVWVHPLLMAANFSFGLFVGSVVYLGYKRRRRKNVEKARSTPDYGGWRACDALAKKCTTERGTDFYVVWMAGHSYFGFDRHRIARKVANRWHQRLNGQVVAPAIHETFHDNACSMLPVAYNLEYTDDRRSRGAIYDVIADVVRQADDAIVPKMHLCELVVDRGPDHGYDPDLVADVYQDMVGEALEEFVVELRNTEGELVPMTLVTLRTAGVPLDMEALRSEMSNQISPEDEPLYSLPDVEDSFDIEDALAVGVPPGVDPTEWNGTRTATPTEIDAPSAD	-	-
Gairdner_NODE_107_length_49922_cov_74.384603	front	MNAEIIRSLLLDVLHTYRSSPLWLQVAVAVLVVLDGILVSFALYRYAGHESAIAGGRINSAVVGVFRFLKRLVLFPIRVPIRAWRGLKALLVASPAAKALTLGAIILAAIAGAGFFYAVTADTQVSASSAPVVSAFFKWMTNGWGYVLAAVVFGRGTIWGIRSARIRLAAAETGYAPATITQAADEIRTTQGTSRAIIFGDDTVEQAKAHIREAFDGDDDTLSLEEGADGQEDSDGDDGTETVITVPEADTDEGSDDVDDGPTASASERFKLWRMDLATSLQTAAIIWRLLVPAAIVFVLELVVVRFWVQLWLYPSMLAAALLVGLVVYKSDEWRRKRRLAKLRSDRTGETWEEISVLVKTVEMSEITLHIGFLAGRRYASKDREDLVETLATRALERSN	-	-
Gairdner_NODE_107_length_49922_cov_74.384603	back	LAAAETGYAPATITQAADEIRTTQGTSRAIIFGDDTVEQAKAHIREAFDGDDDTLSLEEGADGQEDSDGDDGTETVITVPEADTDEGSDDVDDGPTASASERFKLWRMDLATSLQTAAIIWRLLVPAAIVFVLELVVVRFWVQLWLYPSMLAAALLVGLVVYKSDEWRRKRRLAKLRSDRTGETWEEISVLVKTVEMSEITLHIGFLAGRRYASKDREDLVETLATRALERSNGYHPSPAIEERYAWCVDRYILNFAGWRENFEKPNIYDEFATQVLDSEEGIVPREVLAGRVIEHDRRYIWQGLRFVGMGYDPDLVAECYEELVPATLVEREMSLEAPDGGRDIVGVRARTEPLPPDVAKLRANFSHRFPMQALESRYELPDATPDETTERYIIPS	-	-
KX687704.1	front	MTDKRNDHGRRDDAPDETVDADDLDPSPDTEPDLPAGPIETEEDTSVRESLSDFGATLSTLVRSYAATMHTLVRDHALPWLGDQARNARSLPKRAKRRVILFAVGPSNTIGTRVGAIVMLVATAALAGAGFLAVASGVDAGGDSSWFMEQLVGAATSVWSYALVLLLLFAVIRVTQRSRAATKAASRTGFSEQTCHRLASEAQTADGASTVVVSPADSVDTACDRILSAFETPYSALDINWGDTHVLDDDIVTAAEESAEAAEETDLVVDDRANVDASEHAHLSRLELASTLNGRDLFWSFAVPAGVTALAALILVQFWAAIWVYGLIFAAALVAGSAWYVGAHYWRRRRAKSVRSTRQQASYDDIAVLVKKADTDDVTCYYGWVGGTVYADYNELRL	transmembrane domain annotation	0.9		https://gmgc.embl.de/search.cgi?search_id=GMGC10.045_962_180.UNKNOWN_trun_0
KX687704.1	back	SRAATKAASRTGFSEQTCHRLASEAQTADGASTVVVSPADSVDTACDRILSAFETPYSALDINWGDTHVLDDDIVTAAEESAEAAEETDLVVDDRANVDASEHAHLSRLELASTLNGRDLFWSFAVPAGVTALAALILVQFWAAIWVYGLIFAAALVAGSAWYVGAHYWRRRRAKSVRSTRQQASYDDIAVLVKKADTDDVTCYYGWVGGTVYADYNELRLAWTLSEVAHAHIEGEPIPPTIQQKFARNLTQYLPNLEGYEEAVEKAEIRDRLIQEVAESPSARLPKNRLADRVIRRDKERIGGIGYDPRLVAEAYGAVVPYALVEEHVDVETPTEGTKSMSVVRLRTEHVTPEAIATDAQFSSLYQPDYSPDFDLPAVDLHAPEASLS	B-block_TFIIIC domain-containing protein	0.96		https://www.alphafold.ebi.ac.uk/entry/AF-A0A3M6Y5K4
NC_013748.1	front	MEMPDTPDNDPEETDSDGASGGVWAAICALPGRLWAVLASILATLLVGLRGVGRRVRGVWTTVRYRATQALVSFIMGSHPNTSRLLATAVVGSGVAAGVGIMAVAVNQAETSASSGPIVRFALGLATSPWVWILAIVLLFRQVLFFGDRLLARVTASESGYSYKTIRRLAEEAKRPDLDRCERVLVQSGDSAERITEWCLDALSGNGHDAPTFNPPGADDDSSDETNLPRQRTAADEPIDVDPADDDDEPDFWTQLRLFRLELGSAIDLNGILWRFLVPAGLTFVGIMLWLRIWIQPWVLPVVVAAAAFVGGAYYWAVDLRHRRRLKALRAEETTTQWTDLAILTKTVEVPETTMYYGYLDGKVYASEDKRDLAETLADRALDRLEGRQPAPAIEEKNAY	-	-
NC_013748.1	back	KRPDLDRCERVLVQSGDSAERITEWCLDALSGNGHDAPTFNPPGADDDSSDETNLPRQRTAADEPIDVDPADDDDEPDFWTQLRLFRLELGSAIDLNGILWRFLVPAGLTFVGIMLWLRIWIQPWVLPVVVAAAAFVGGAYYWAVDLRHRRRLKALRAEETTTQWTDLAILTKTVEVPETTMYYGYLDGKVYASEDKRDLAETLADRALDRLEGRQPAPAIEEKNAYLLKRYLPMLEAWEQEYERKAIMDQLIDTVADAPEGLLPRDILIDEVVEYDRRYVAFGLLFIGRGRDPDLVREVYQDLVEIHALAETPVTVQDTETGGERELIAVSKGDDSFPPNVVQLRGEFSSLFGKQAFQTRYDAPEIDANTTPAPFIRPETRETAD	-	-
