# Supplementary material for: Distribution and Implications of Haloarchaeal Plasmids Disseminated in Self-Encoded Plasmid Vesicles
Source: Microorganisms. 2023 Dec 19;12(1):5. doi: 10.3390/microorganisms12010005 (PMC10818511; doi:10.3390/microorganisms12010005)
Supplement: Supplementary file 1 [file microorganisms-12-00005-s001.zip › Supplementary Files/Table S3 - apHPV overview.xlsx]

## Sheet: Tabellenblatt1
Table S3 - Overview of all complete and incomplete discovered apHPVs
contig	reference	contig_category	name	host_genome_accession	CRISPR_targeted_by	type	environment	country	kingdom	phylum	clade	class	order	family	genus	% GC	sequence_length	region_length_bp	region_start_bp	region_end_bp	region_direction	integrated_state	genome_segment	number_of_unique_hits	antiviral_defense_system	anti-CRISPR_proteins
AOID01000019.1	https://journals.plos.org/plosgenetics/article?id=10.1371/journal.pgen.1004784	complete	Natrinema versiforme JCM 10478_JCM 10478	GCA_000337195.1		culture			Archaea	Euryarchaeota	Stenosarchaea group	Halobacteria	Natrialbales	Natrialbaceae	Natrinema	60.8%	72995	0			forward	small_plasmid	circular	7		AcrIIA7
AOIO01000049.1	https://journals.plos.org/plosgenetics/article?id=10.1371/journal.pgen.1004784	complete	Natrialba asiatica DSM 12278_DSM 12278	GCA_000337555.1		culture			Archaea	Euryarchaeota	Stenosarchaea group	Halobacteria	Natrialbales	Natrialbaceae	Natrialba	56.6%	101751	32428	69321	101749	forward	large_plasmid	linear	7	cas_type_I-D (complete)
AOIP01000022.1	https://journals.plos.org/plosgenetics/article?id=10.1371/journal.pgen.1004784	complete	Natrialba aegyptia DSM 13077_DSM 13077	GCA_000337535.1		culture			Archaea	Euryarchaeota	Stenosarchaea group	Halobacteria	Natrialbales	Natrialbaceae	Natrialba	56.9%	58646	25426	9131	34557	forward	small_plasmid	circular	7
AOIR01000042.1	https://journals.plos.org/plosgenetics/article?id=10.1371/journal.pgen.1004784	complete	Natrinema thermotolerans DSM 11552_DSM 11552	GCA_000337115.1		culture			Archaea	Euryarchaeota	Stenosarchaea group	Halobacteria	Natrialbales	Natrialbaceae	Natrinema	63.2%	96401	35477	26348	61825	forward	small_plasmid	linear	7
AOJE01000025.1	https://journals.plos.org/plosgenetics/article?id=10.1371/journal.pgen.1004784	complete	Halorubrum saccharovorum DSM 1137_DSM 1137	GCA_000337915.1	Halorubrum saccharovorum	culture			Archaea	Euryarchaeota	Stenosarchaea group	Halobacteria	Haloferacales	Halorubraceae	Halorubrum	61.1%	82268	24423	21821	46244	forward	small_plasmid	linear	7
AOJE01000051.1	https://journals.plos.org/plosgenetics/article?id=10.1371/journal.pgen.1004784	complete	Halorubrum saccharovorum DSM 1137_DSM 1137	GCA_000337915.1	Halorubrum sp003781945	culture			Archaea	Euryarchaeota	Stenosarchaea group	Halobacteria	Haloferacales	Halorubraceae	Halorubrum	61.4%	48216	34624	13545	48169	reverse	small_plasmid	linear	7
AOLZ01000012.1	https://journals.plos.org/plosgenetics/article?id=10.1371/journal.pgen.1004784	complete	Halobiforma lacisalsi AJ5_AJ5	GCA_000226975.3		culture			Archaea	Euryarchaeota	Stenosarchaea group	Halobacteria	Natrialbales	Natrialbaceae	Halobiforma	64.7%	200199	26257	11467	37724	forward	large_plasmid	linear	7
BBJN01000020.1	https://www.sciencedirect.com/science/article/pii/S1874778714001044?via%3Dihub	complete	Halolamina rubra_CBA1107	GCA_000739555.1		isolate	solar salt	Korea	Archaea	Euryarchaeota	Stenosarchaea group	Halobacteria	Haloferacales	Halorubraceae	Halolamina	62.5%	105807	27683	19802	47485	forward	large_plasmid	linear	7	PDC-S11 (incomplete), PDC-S45 (incomplete)
CP019286.1	https://www.ncbi.nlm.nih.gov/pmc/articles/PMC3232858/	complete	Halobiforma lacisalsi AJ5_AJ5	GCA_000226975.3		culture			Archaea	Euryarchaeota	Stenosarchaea group	Halobacteria	Natrialbales	Natrialbaceae	Halobiforma	56.4%	216196	26167	28569	54736	reverse	large_plasmid	circular	7	cas_type_I-B1 (complete), Tiamat (?), DMS_other (?)
CP019329.1	https://www.microbiologyresearch.org/content/journal/ijsem/10.1099/ijs.0.013995-0	complete	Natronorubrum daqingense_JX313	GCA_001971705.1		isolate	salt soil	China	Archaea	Euryarchaeota	Stenosarchaea group	Halobacteria	Natrialbales	Natrialbaceae	Natronorubrum	56.0%	180835	30102	55617	85719	reverse	large_plasmid	circular	7
CP031299.1	https://pubmed.ncbi.nlm.nih.gov/30975999/	complete	Natrinema thermotolerans_A29	GCA_000710605.1	Natrinema thermotolerans	culture			Archaea	Euryarchaeota	Stenosarchaea group	Halobacteria	Natrialbales	Natrialbaceae	Natrinema	62.3%	86496	29172	1	29173	forward	small_plasmid	circular	7	cas_type_other (incomplete)
CP084476.1	https://pubmed.ncbi.nlm.nih.gov/16736571/	complete	Natrinema sp. DC36_DC36	GCA_020405225.1		isolate	salt lake	Mongolia	Archaea	Euryarchaeota	Stenosarchaea group	Halobacteria	Natrialbales	Natrialbaceae	Natrinema	60.9%	79583	31720	19382	51102	reverse	small_plasmid	circular	7
CP095494.1	https://pubmed.ncbi.nlm.nih.gov/16736571/	complete	Halosolutus gelatinilyticus_SQT-29-1	GCA_023028105.1		isolate	salt lake	Mongolia	Archaea	Euryarchaeota	Stenosarchaea group	Halobacteria	Natrialbales	Natrialbaceae	Halosolutus	55.9%	88308	29258	27343	56601	forward	small_plasmid	circular	7	cas_type_I-B1 (complete)
CP099999.1	https://pubmed.ncbi.nlm.nih.gov/16736571/	complete	Halovivax sp. AGai3-5_AGai3-5	GCA_024138145.1		isolate	salt lake	Mongolia	Archaea	Euryarchaeota	Stenosarchaea group	Halobacteria	Natrialbales	Natrialbaceae	Halovivax	60.9%	47551	23475	7461	30936	reverse	small_plasmid	circular	7
CP100004.1	https://pubmed.ncbi.nlm.nih.gov/16736571/	complete	Halorussus sp. XZYJT10_XZYJT10	GCA_024138165.1		isolate	salt lake	Mongolia	Archaea	Euryarchaeota	Stenosarchaea group	Halobacteria	Halobacteriales	Halobacteriaceae	Halorussus	59.7%	130675	21442	1	21443	forward	large_plasmid	circular	7	PDC-M50 (incomplete)
CP101158.1	https://pubmed.ncbi.nlm.nih.gov/16736571/	complete	Saliphagus sp. WLHSJ1_WLHSJ1	GCA_024298845.1		isolate	salt lake	Mongolia	Archaea	Euryarchaeota	Stenosarchaea group	Halobacteria	Natrialbales	Natrialbaceae	Saliphagus	54.8%	104885	30345	42828	73173	forward	large_plasmid	circular	7	cbass_type_I (complete), RM_type_I (complete)
CP101161.1	https://pubmed.ncbi.nlm.nih.gov/16736571/	complete	Halosegnis sp. ZY10_ZY10	GCA_029338355.1		isolate	salt lake	Mongolia	Archaea	Euryarchaeota	Stenosarchaea group	Halobacteria	Halobacteriales	Haloarculaceae	Halorarius	68.4%	3743174	27519	2910598	2938117	forward	main_chromosome	circular	7	8 different systems, completeness questionable
CP119801.1	https://pubmed.ncbi.nlm.nih.gov/16736571/	complete	Halovivax sp. TS33_TS33	GCA_029338335.1		isolate	salt lake	Mongolia	Archaea	Euryarchaeota	Stenosarchaea group	Halobacteria	Natrialbales	Natrialbaceae	Halovivax	58.8%	58880	25174	10592	35766	reverse	small_plasmid	circular	7
Eyre_NODE_236_length_33155_cov_19.932	this study	complete				metagenomic	hypersaline lake	Australia	unclear							62.2%	33155	22199	10955	33154	NA	small_plasmid	linear	6
Eyresouth_NODE_101_length_48437_cov_7.17035	this study	complete				metagenomic	hypersaline lake	Australia	unclear							62.8%	48437	31053	3448	34501	forward	small_plasmid	linear	7
FNFE01000011.1	https://pubmed.ncbi.nlm.nih.gov/23187705/	complete	Natronorubrum texcoconense_B4,CECT 8067,JCM 17497	GCA_900100335.1		isolate	hypersaline lake	Mexico	Archaea	Euryarchaeota	Stenosarchaea group	Halobacteria	Natrialbales	Natrialbaceae	Natronorubrum	57.6%	60158	26590	7801	34391	forward	small_plasmid	circular	7
FOXI01000018.1	https://www.microbiologyresearch.org/content/journal/ijsem/10.1099/ijs.0.026799-0#tab2	complete	Halolamina pelagica_CGMCC 1.10329	GCA_900115675.1		isolate	marine solar saltern	China	Archaea	Euryarchaeota	Stenosarchaea group	Halobacteria	Haloferacales	Halorubraceae	Halolamina	66.5%	46955	18117	28838	46955	reverse	small_plasmid	linear	7
Frome_NODE_383_length_24936_cov_4.316346	this study	complete				metagenomic	hypersaline lake	Australia	unclear							64.0%	24936	24730	2	24732	forward	small_plasmid	linear	7
Gairdner_NODE_107_length_49922_cov_74.384603	this study	complete				metagenomic	hypersaline lake	Australia	Archaea	Euryarchaeota	Stenosarchaea group	Halobacteria	Halobacteriales	Haloarculaceae		60.6%	59309	25742	3047	28789	forward	small_plasmid	linear	7
Gairdner_NODE_167_length_41210_cov_9.888325	this study	complete				metagenomic	hypersaline lake	Australia	Archaea	Euryarchaeota	Stenosarchaea group	Halobacteria	Halobacteriales	Haloarculaceae	Haloarcula	58.6%	41210	23347	11725	35072	reverse	small_plasmid	linear	7
JAANTI010000009.1	https://pubmed.ncbi.nlm.nih.gov/20693359/	complete	Halolamina sp. R1-12_R1-12	GCA_011627345.1		isolate	marine solar saltern	China	Archaea	Euryarchaeota	Stenosarchaea group	Halobacteria	Haloferacales	Halorubraceae	Halolamina	68.0%	93174	18213	1	18214	NA	small_plasmid	linear	6
JAAOHU010000009.1	https://pubmed.ncbi.nlm.nih.gov/20693359/	complete	Halostella sp. JP-L12_JP-L12	GCA_011440285.1		isolate	marine solar saltern	China	Archaea	Euryarchaeota	Stenosarchaea group	Halobacteria	Halobacteriales	Natronoarchaeaceae	Halostella	61.1%	44627	44483	73	44556	forward	small_plasmid	circular	7
JAJCVI010000002.1	https://pubmed.ncbi.nlm.nih.gov/20693359/	complete	Halorubellus salinus_GX3	GCA_020567525.1		isolate	marine solar saltern	China	Archaea	Euryarchaeota	Stenosarchaea group	Halobacteria	Halobacteriales	Halobacteriaceae	Halorubellus	69.1%	766718	24599	550722	575321	forward	main_chromosome	linear	7	PD-T7-4 (complete ?)
JAJCVI010000007.1	https://pubmed.ncbi.nlm.nih.gov/20693359/	complete	Halorubellus salinus_GX3	GCA_020567525.1		isolate	marine solar saltern	China	Archaea	Euryarchaeota	Stenosarchaea group	Halobacteria	Halobacteriales	Halobacteriaceae	Halorubellus	62.7%	271333	30367	8897	39264	forward	large_plasmid	circular	7	DMS_other (complete), PDC-S27/70, DMS_other
JDTG01000019.1	https://pubmed.ncbi.nlm.nih.gov/26380637/	complete	Natrinema thermotolerans A29_A29	GCA_000710605.1	Natrinema thermotolerans; Natrinema saccharevitans	isolate	salt-fermented food	Korea	Archaea	Euryarchaeota	Stenosarchaea group	Halobacteria	Natrialbales	Natrialbaceae	Natrinema	62.3%	86529	29688	47364	77052	forward	small_plasmid	linear	7	cas_type_other (complete)
KX687704.1 (pR1SE)	https://www.nature.com/articles/s41564-017-0009-2#Sec10	complete	Halorubrum lacusprofundi_R1S1	GCA_000022205.1	Halolamina sp000224475	isolate	hypersaline lake	Antarctica	Archaea	Euryarchaeota	Stenosarchaea group	Halobacteria	Haloferacales	Halorubraceae	Halorubrum	58.9%	50329	29427	3558	32985	forward	small_plasmid	circular	7
KX906370.1	https://www.nature.com/articles/s41564-017-0009-2#Sec10	complete	Halorubrum lacusprofundi_HLS1	GCA_002215285.1	Halolamina sp000224475	isolate	hypersaline lake	Antarctica	Archaea	Euryarchaeota	Stenosarchaea group	Halobacteria	Haloferacales	Halorubraceae	Halorubrum	58.5%	163229	30663	57653	88316	forward	large_plasmid	circular	7	PDC-S28, PDC-S70
LOAJ01000002.1	https://pubmed.ncbi.nlm.nih.gov/29227219/	complete	Halorubrum aethiopicum_SAH-A6	GCA_001542905.1	Halorubrum sp003781945	isolate	rock salt	Ethopia	Archaea	Euryarchaeota	Stenosarchaea group	Halobacteria	Haloferacales	Halorubraceae	Halorubrum	58.0%	165936	30332	39780	70112	reverse	large_plasmid	linear	7	cbass_type_I
LWLN01000003.1	https://pubmed.ncbi.nlm.nih.gov/16280523/	complete	Natrinema saccharevitans_AB14	GCA_001953745.1		isolate	salt lake	China	Archaea	Euryarchaeota	Stenosarchaea group	Halobacteria	Natrialbales	Natrialbaceae	Natrinema	61.2%	84960	26691	3877	30568	forward	small_plasmid	circular	7
NC_013748.1	https://www.ncbi.nlm.nih.gov/pmc/articles/PMC3035258/	complete	Haloterrigena turkmenica DSM 5511_DSM 5511	GCA_000025325.1	Natrialba chahannaoensis	isolate	sulfate saline soil	Turkmenistan	Archaea	Euryarchaeota	Stenosarchaea group	Halobacteria	Natrialbales	Natrialbaceae	Haloterrigena	60.0%	71062	28531	2526	31057	forward	small_plasmid	circular	7
NC_015659.1	https://link.springer.com/content/pdf/10.4056/sigs.2505605.pdf	complete	Halopiger xanaduensis SH-6_SH-6	GCA_000217715.1		isolate	salt lake	Mongolia	Archaea	Euryarchaeota	Stenosarchaea group	Halobacteria	Natrialbales	Natrialbaceae	Halopiger	62.2%	68763	24794	43864	68658	reverse	small_plasmid	circular	7
QKNW01000002.1	https://ami-journals.onlinelibrary.wiley.com/doi/full/10.1111/1462-2920.15082	complete	Halosegnis longus_F12-1	GCA_009663395.1		isolate	hypersaline lake	Spain	Archaea	Euryarchaeota	Stenosarchaea group	Halobacteria	Halobacteriales	Haloarculaceae	Halosegnis	57.6%	181532	31977	17401	49378	forward	large_plasmid	circular	7	SoFic, DMS_other, PifA, Tiamat
RJJW01000001.1	https://link.springer.com/article/10.1007/s00253-019-09806-y	complete	Halorubrum sp. CSM-61_CSM-61	GCA_021029015.1		isolate	salt mine	Ireland	Archaea	Euryarchaeota	Stenosarchaea group	Halobacteria	Haloferacales	Halorubraceae	Halorubrum	64.8%	593834	29000	22033	51033	forward	main_chromosome	linear	7	HEC-06 (incomplete), PT_DndABCDE (complete)
SJER01000008.1	https://pubmed.ncbi.nlm.nih.gov/31971500/	complete	Halostella litorea_DLLS-108	GCA_004785955.1		isolate	salted food	China	Archaea	Euryarchaeota	Stenosarchaea group	Halobacteria	Halobacteriales	Natronoarchaeaceae	Halostella	62.8%	101553	28105	66391	94496	forward	large_plasmid	circular	7	PDC-S70
SRIF01000015.1	https://pubmed.ncbi.nlm.nih.gov/32783801/	complete	Halomicroarcula amylolytica_LR21	GCA_004681185.1		isolate	salt mine	China	Archaea	Euryarchaeota	Stenosarchaea group	Halobacteria	Halobacteriales	Haloarculaceae	Halomicroarcula	60.1%	66182	30601	26619	57220	reverse	small_plasmid	circular	7
WSZK01000033.1	https://www.microbiologyresearch.org/docserver/fulltext/ijsem/70/6/3693_ijsem004222.pdf?expires=1691056123&id=id&accname=195139&checksum=76299AAB8D1AF19922D280C25A2CEB62	complete	Halomarina oriensis_JCM 16495	GCA_009791395.1		isolate	saltpan	India	Archaea	Euryarchaeota	Stenosarchaea group	Halobacteria	Halobacteriales	Halobacteriaceae	Halomarina	63.1%	40673	26460	8610	35070	reverse	small_plasmid	linear	7
Gairdner_NODE_1649_length_16492_cov_7.650423		incomplete														63.0%	43966	12314	4075	16389		small_plasmid		3
Gairdner_NODE_217_length_37248_cov_7.812599		incomplete														61.6%	37248	16617	9885	26502		small_plasmid		3
Gairdner_NODE_2803_length_13236_cov_7.077763		incomplete														65.9%	16492	11672	1563	13235		small_plasmid		3
Gairdner_NODE_4298_length_11003_cov_3.762240		incomplete														61.1%	13236	10998	3	11001		small_plasmid		4
Torrens_NODE_2029_length_12012_cov_23.663126		incomplete														64.7%	12012	11417	44	11461		small_plasmid		3
AOMA01000019.1		incomplete	Halobiforma nitratireducens JCM 10879_JCM 10879						Archaea	Euryarchaeota	Stenosarchaea group	Halobacteria	Natrialbales	Natrialbaceae	Halobiforma	63.5%	20845	11209	9375	20584		small_plasmid		3
AP017558.1		incomplete	Halopenitus persicus_CBA1233						Archaea	Euryarchaeota	Stenosarchaea group	Halobacteria	Haloferacales	Halorubraceae	Halopenitus	66.6%	2967917	0				main_chromosome		3
CP019330.1		incomplete	Natronorubrum daqingense_JX313T						Archaea	Euryarchaeota	Stenosarchaea group	Halobacteria	Natrialbales	Natrialbaceae	Natronorubrum	57.7%	54993	0				small_plasmid		3
CP026314.1		incomplete	Salinigranum rubrum_GX10						Archaea	Euryarchaeota	Stenosarchaea group	Halobacteria	Haloferacales	Halorubraceae	Salinigranum	63.2%	39196	13043	9097	22140		small_plasmid		3
CP040639.1		incomplete	Natrinema pallidum_BOL6-1						Archaea	Euryarchaeota	Stenosarchaea group	Halobacteria	Natrialbales	Natrialbaceae	Natrinema	60.5%	70939	11563	2821	14384		small_plasmid		3
CP058909.1		incomplete	Halosimplex pelagicum_R2						Archaea	Euryarchaeota	Stenosarchaea group	Halobacteria	Halobacteriales	Haloarculaceae	Halosimplex	67.1%	5199031	0				main_chromosome		3
CP081958.1		incomplete	Halobaculum magnesiiphilum_NBRC 109044						Archaea	Euryarchaeota	Stenosarchaea group	Halobacteria	Haloferacales	Halorubraceae	Halobaculum	69.5%	2965230	0				main_chromosome		3
CP100355.1		incomplete	Saliphagus sp. WLHS1_WLHS1						Archaea	Euryarchaeota	Stenosarchaea group	Halobacteria	Natrialbales	Natrialbaceae	Saliphagus	63.8%	3786994	0				main_chromosome		3
CP104003.1		incomplete	Salinirubellus salinus_ZS-35-S2						Archaea	Euryarchaeota	Stenosarchaea group	Halobacteria	Halobacteriales	Haloarculaceae	Salinirubellus	69.0%	4127382	0				main_chromosome		3
Eyresouth_NODE_218_length_34093_cov_9.73377		incomplete														64.2%	34093	13902	11778	25680		small_plasmid		3
FNFC01000002.1		incomplete	Halovenus aranensis_IBRC-M10015						Archaea	Euryarchaeota	Stenosarchaea group	Halobacteria	Halobacteriales	Halobacteriaceae	Halovenus	60.8%	318875	12759	147074	159833		large_plasmid		3
FOIS01000007.1		incomplete	Natrinema salifodinae_CGMCC 1.12284						Archaea	Euryarchaeota	Stenosarchaea group	Halobacteria	Natrialbales	Natrialbaceae	Natrinema	59.1%	51561	19861	8560	28421		small_plasmid		3
FOXI01000019.1		incomplete	Halolamina pelagica_CGMCC 1.10329						Archaea	Euryarchaeota	Stenosarchaea group	Halobacteria	Haloferacales	Halorubraceae	Halolamina	61.0%	35119	5414	29705	35119		small_plasmid		2
Frome_NODE_208_length_31991_cov_42.105993		incomplete														62.9%	31991	11838	12893	24731		small_plasmid		3
Gairdner_NODE_118_length_47723_cov_5.388856		incomplete														61.6%	49922	11811	21765	33576		small_plasmid		3
Gairdner_NODE_144_length_43966_cov_7.457380		incomplete														49.5%	47723	12530	1159	13689		small_plasmid		3
Gairdner_NODE_200_length_38460_cov_9.422054		incomplete														56.5%	38460	10858	26957	37815		small_plasmid		3
Gairdner_NODE_74_length_59309_cov_8.317565		incomplete														63.8%	11003	0				small_plasmid		3
JABUQZ010000003.1		incomplete	Haloterrigena gelatinilytica_SYSU A558-1						Archaea	Euryarchaeota	Stenosarchaea group	Halobacteria	Natrialbales	Natrialbaceae	Haloterrigena	62.0%	77522	0				small_plasmid		3
JAKRVX010000010.1		incomplete	Natronocalculus amylovorans_AArc-St2						Archaea	Euryarchaeota	Stenosarchaea group	Halobacteria	Haloferacales	Halorubraceae	Natronocalculus	47.9%	83923	15605	135	15740		small_plasmid		3
JAQLTW010000001.1		incomplete	Halorubrum ezzemoulense_AMM088						Archaea	Euryarchaeota	Stenosarchaea group	Halobacteria	Haloferacales	Halorubraceae	Halorubrum	69.7%	1264869	0				main_chromosome		3
Kenyon_NODE_596_length_16493_cov_7.34451		incomplete														60.2%	16493	7318	9173	16491		small_plasmid		3
NXNI01000003.1		incomplete	Natrinema ejinorense_JCM 13890						Archaea	Euryarchaeota	Stenosarchaea group	Halobacteria	Natrialbales	Natrialbaceae	Natrinema	61.0%	72059	13482	49016	62498		small_plasmid		3
QPLN01000011.1		incomplete	Haloarcula sp. Atlit-120R_Atlit-120R						Archaea	Euryarchaeota	Stenosarchaea group	Halobacteria	Halobacteriales	Haloarculaceae	Haloarcula	60.6%	51730	11074	415	11489		small_plasmid		3
Tyrell_NODE_42_length_52436_cov_43.400050		incomplete														62.4%	52436	0				small_plasmid		3
WOWA01000007.1		incomplete	Haloarcula argentinensis_pws5						Archaea	Euryarchaeota	Stenosarchaea group	Halobacteria	Halobacteriales	Haloarculaceae	Haloarcula	61.3%	48542	14717	29817	44534		small_plasmid		3
WPCC01000021.1		incomplete	Natronomonas sp. CBA1123_CBA1123						Archaea	Euryarchaeota	Stenosarchaea group	Halobacteria	Halobacteriales	Haloarculaceae	Natronomonas	59.2%	54894	15529	6561	22090		small_plasmid		3
CP025066.1		incomplete	Halalkaliarchaeum desulfuricum_AArc-Sl						Archaea	Euryarchaeota	Stenosarchaea group	Halobacteria	Haloferacales	Halorubraceae	Halalkaliarchaeum	63.1%	3313120	0				main_chromosome		3
CP058334.1		incomplete	Natronomonas halophila_C90						Archaea	Euryarchaeota	Stenosarchaea group	Halobacteria	Halobacteriales	Haloarculaceae	Natronomonas	64.4%	3211682	0				main_chromosome		4
BMCI01000010.1		incomplete	Haloferax sulfurifontis_CCM 7217						Archaea	Euryarchaeota	Stenosarchaea group	Halobacteria	Haloferacales	Haloferacaceae	Haloferax	63.0%	44606	14559	30045	44604		small_plasmid		3
BMCI01000011.1		incomplete	Haloferax sulfurifontis_CCM 7217						Archaea	Euryarchaeota	Stenosarchaea group	Halobacteria	Haloferacales	Haloferacaceae	Haloferax	64.7%	28272	14538	66	14604		small_plasmid		4
JAJNEG010000027.1		incomplete	Halorubrum lacusprofundi_HL1RP11						Archaea	Euryarchaeota	Stenosarchaea group	Halobacteria	Haloferacales	Halorubraceae	Halorubrum	62.4%	24166	14791	1	14792		small_plasmid		3
JAJNEG010000028.1		incomplete	Halorubrum lacusprofundi_HL1RP11						Archaea	Euryarchaeota	Stenosarchaea group	Halobacteria	Haloferacales	Halorubraceae	Halorubrum	60.2%	23446	16099	6710	22809		small_plasmid		4
